# Supplementary material for: Strategies to optimize modeling habitat suitability of Bertholletia excelsa in the Pan‐Amazonia
Source: Ecol Evol. 2019 Oct 25;9(22):12623–38. doi: 10.1002/ece3.5726 (PMC6875584; doi:10.1002/ece3.5726)
Supplement: Supplementary file 2 [file ECE3-9-12623-s002.xls]

## Sheet: Feuil1
Table S1.2. List of 102 environmental predictor variables assembled by categories for this study and predictors selected in each specifique group. Group1: PCA-derived synthetic predictors calculated using environmental data covering the entire geographic ; Group2: All the variables recommended by experts; Group3: PCA calculated from a pre-selected variable set by experts.
Categories	Variable	Group1 (18 layers)	Group2 (29 layers)	Group3 (15 layers)
climate	BIO1 = Annual Mean Temperature		x	x
climate	BIO2 = Mean Diurnal Range (Mean of monthly (max temp - min temp))
climate	BIO3 = Isothermality (BIO2/BIO7) (* 100)
climate	BIO4 = Temperature Seasonality (standard deviation *100)
climate	BIO5 = Max Temperature of Warmest Month
climate	BIO6 = Min Temperature of Coldest Month
climate	BIO7 = Temperature Annual Range (BIO5-BIO6)		x
climate	BIO8 = Mean Temperature of Wettest Quarter
climate	BIO9 = Mean Temperature of Driest Quarter	x	x	x
climate	BIO10 = Mean Temperature of Warmest Quarter
climate	BIO11 = Mean Temperature of Coldest Quarter		x	x
climate	BIO12 = Annual Precipitation		x
climate	BIO13 = Precipitation of Wettest Month
climate	BIO14 = Precipitation of Driest Month		x
climate	BIO15 = Precipitation Seasonality (Coefficient of Variation)
climate	BIO16 = Precipitation of Wettest Quarter
climate	BIO17 = Precipitation of Driest Quarter		x
climate	BIO18 = Precipitation of Warmest Quarter
climate	BIO19 = Precipitation of Coldest Quarter
climate	PETa=Annual Potential evapotranspiration		x	x
climate	PET3= Evapotranspiration of Wettest Month
climate	PET8=Evapotranspiration of Driest Month
climate	PET9=Evapotranspiration of Warmest Month
climate	PET7=Evapotranspiration of Coldest Month
climate	PETweq=Evapotranspiration of Wettest Quarter
climate	PETdrq=Evapotranspiration of Driest Quarter	x	x
climate	PETwaq=Evapotranspiration of Warmest Quarter
climate	PETcoq=Evapotranspiration of Coldest Quarter
climate	ARa=Aridity Index
climate	SWC3=Soil water content of Wettest Month
climate	SWC8=Soil water content of Driest Month
climate	SWC9=Soil water content of Warmest Month
climate	SWC7=Soil water content of Coldest Month
climate	SWCweq=Soil water content of Wettest Quarter
climate	SWCdrq=Soil water content of Driest Quarter	x	x
climate	SWCwaq=Soil water content of Warmest Quarter
climate	SWCcoq=Soil water content of Coldest Quarter
soil	Carb1= Organic Carbon in g. kg-1 (0)		x
soil	Carb2= Organic Carbon in g. kg-1 (5cm)
soil	Carb3= Organic Carbon in g. kg-1 (15cm)
soil	Carb4= Organic Carbon in g. kg-1(30cm)
soil	Carb5= Organic Carbon in g. kg-1(60cm)
soil	Carb6= Organic Carbon in g. kg-1(100cm)
soil	Carb7= Organic Carbon in g. kg-1(200cm)		x
soil	Crfvol1=Coarse fragments volumetric >2mm in % (0)		x	x
soil	Crfvol2=Coarse fragments volumetric >2mm in % (5cm)
soil	Crfvol3=Coarse fragments volumetric >2mm in % (15cm)
soil	Crfvol4=Coarse fragments volumetric >2mm in % (30cm)
soil	Crfvol5=Coarse fragments volumetric >2mm in % (60cm)
soil	Crfvol6=Coarse fragments volumetric >2mm in % (100cm)
soil	Crfvol7=Coarse fragments volumetric >2mm in % (200cm)		x	x
soil	CEC1=Cation Exchange Capacity in cmolc. kg-1 (0)		x	x
soil	CEC2=Cation Exchange Capacity in cmolc. kg-1 (5cm)
soil	CEC3=Cation Exchange Capacity in cmolc. kg-1 (15cm)
soil	CEC4=Cation Exchange Capacity in cmolc. kg-1 (30cm)
soil	CEC5=Cation Exchange Capacity in cmolc. kg-1 (60cm)
soil	CEC6=Cation Exchange Capacity in cmolc. kg-1 (100cm)
soil	CEC7=Cation Exchange Capacity in cmolc. kg-1 (200cm)		x
soil	dens1=Bulk density (fine earth) in kg / m3 (0)	x	x
soil	dens2=Bulk density (fine earth) in kg / m3 (5cm)	x
soil	dens3=Bulk density (fine earth) in kg / m3 (15cm)	x
soil	dens4=Bulk density (fine earth) in kg / m3 (30cm)	x
soil	dens5=Bulk density (fine earth) in kg / m3 (60cm)
soil	dens6=Bulk density (fine earth) in kg / m3 (100cm)
soil	dens7=Bulk density (fine earth) in kg / m3 (200cm)		x
soil	ph1=Soil pH x 10 in H2O (0)	x	x	x
soil	ph2=Soil pH x 10 in H2O (5cm)	x
soil	ph3=Soil pH x 10 in H2O (15cm)	x
soil	ph4=Soil pH x 10 in H2O (30cm)	x
soil	ph5=Soil pH x 10 in H2O (60cm)
soil	ph6=Soil pH x 10 in H2O (100cm)
soil	ph7=Soil pH x 10 in H2O (200cm)		x
soil	sand1= sand mass fraction % (0)		x	x
soil	sand2= sand mass fraction % (5cm)
soil	sand3= sand mass fraction % (15cm)
soil	sand4= sand mass fraction % (30cm)
soil	sand5= sand mass fraction % (60cm)
soil	sand6= sand mass fraction % (100cm)
soil	sand7= sand mass fraction % (200cm)		x	x
soil	clay1=clay mass fraction % (0)		x	x
soil	clay2=clay mass fraction % (5cm)
soil	clay3=clay mass fraction % (15cm)
soil	clay4=clay mass fraction % (30cm)
soil	clay5=clay mass fraction % (60cm)
soil	clay6=clay mass fraction % (100cm)
soil	clay7=clay mass fraction % (200cm)		x
soil	silt1=silt mass fraction %(0)	x	x
soil	silt2=silt mass fraction %(5cm)	x
soil	silt3=silt mass fraction %(15cm)	x
soil	silt4=silt mass fraction %(30cm)	x
soil	silt5=silt mass fraction %(60cm)
soil	silt6=silt mass fraction %(100cm)
soil	silt7=silt mass fraction %(200cm)		x	x
topografy	asp=Aspect	x
topografy	elev=terrain elevation model		x	x
topografy	cti= Compound Topog. Index
topografy	spi=Stream Power Index		x	x
topografy	slop=slope		x	x
geology	upslopesoil2=upland_hill-slope_soil_thickness
geology	hvalbotton3=hill-slope_valley-bottom	x
geology	upvallowland4=eyupland_valley-bottom_and_lowland_sedimentary_deposit_thickness
geology	aversoilsed6=average_soil_and_sedimentary-deposit_thickness	x
