# Supplementary material for: Strategies to optimize modeling habitat suitability of Bertholletia excelsa in the Pan‐Amazonia
Source: Ecol Evol. 2019 Oct 25;9(22):12623–38. doi: 10.1002/ece3.5726 (PMC6875584; doi:10.1002/ece3.5726)
Supplement: Supplementary file 3 [file ECE3-9-12623-s003.csv]

Table S1.3. Amazon-nut (Bertholletia excelsa) occurrence rarefied in a minimum distance of 10 km.
Projected coordinate systems: Continental - South America - Albers Equal Area Conic
Datum: D_South_American_1969
SPECIES	POINT_X	POINT_Y
B_escelsa	1332927.008	3390460.74
B_escelsa	1316644.537	3388671.86
B_escelsa	1310034.708	3413946.79
B_escelsa	1290457.329	3426475.218
B_escelsa	1271649.014	3408827.501
B_escelsa	1212840.343	3075930.576
B_escelsa	1210635.848	3065416.457
B_escelsa	1209007.462	3055738.915
B_escelsa	1211720.031	3039971.151
B_escelsa	1208393.413	3030612.485
B_escelsa	1207010.16	3020485.808
B_escelsa	1206572.806	3010759.841
B_escelsa	1205589.679	3000921.6
B_escelsa	1179860.995	3087410.269
B_escelsa	1181717.366	3063004.776
B_escelsa	1325068.568	3440192.935
B_escelsa	1296114.846	3332772.886
B_escelsa	1283122.374	3345649.255
B_escelsa	1344125.879	3411528.598
B_escelsa	1336437.588	3421806.244
B_escelsa	1331061.377	3413336.003
B_escelsa	1347073.019	3378679.686
B_escelsa	367081.7258	3580949.64
B_escelsa	366935.6561	3607949.08
B_escelsa	352164.1036	3644994.15
B_escelsa	357230.978	3625795.48
B_escelsa	363143.4338	3598679.52
B_escelsa	353435.0585	3587838.06
B_escelsa	338967.5698	3550837.37
B_escelsa	337830.3105	3542347.34
B_escelsa	322868.8581	3541529.99
B_escelsa	334946.7185	3526477.02
B_escelsa	316750.2335	3525675.92
B_escelsa	308525.7406	3516307.65
B_escelsa	799880.4104	3531479.34
B_escelsa	1303209.826	3441448.85
B_escelsa	477222.3495	2999104.1
B_escelsa	1030866.001	3255457.54
B_escelsa	497327.3038	3044778.08
B_escelsa	1310016.034	3464306.84
B_escelsa	849260.7482	3538485.32
B_escelsa	474848.7591	2989797.15
B_escelsa	485136.7481	2954183.36
B_escelsa	808225.2746	3162996.42
B_escelsa	522109.8736	2792552.89
B_escelsa	512387.3431	2839942.66
B_escelsa	529112.6771	2743228.11
B_escelsa	809941.2925	2842638.79
B_escelsa	1182670.927	3181911.08
B_escelsa	454374.305	3151356.93
B_escelsa	495529.6463	2907809.63
B_escelsa	452250.0331	3062819.64
B_escelsa	530126.2879	2705707.39
B_escelsa	818482.438	3130278.27
B_escelsa	348566.6192	2617962.9
B_escelsa	944996.7472	2894524.72
B_escelsa	1501516.976	3473243.35
B_escelsa	768643.6977	3200070.96
B_escelsa	869223.2818	3246802.24
B_escelsa	591498.881	3368277.25
B_escelsa	959094.6555	3441515.05
B_escelsa	403271.7546	3457942.31
B_escelsa	392835.1113	3455625.56
B_escelsa	971753.4675	3440301.93
B_escelsa	967736.2527	3431935.45
B_escelsa	1277321.825	2947789.69
B_escelsa	905966.12	2861460.71
B_escelsa	915730.7042	2841775.77
B_escelsa	901185.8231	2825350.56
B_escelsa	885093.2676	2799931.21
B_escelsa	886963.2743	2788472.06
B_escelsa	883030.5367	2779867.45
B_escelsa	395099.8995	3115978.42
B_escelsa	396252.4672	3126739.49
B_escelsa	458508.9023	3093081.66
B_escelsa	486661.9163	3123254.37
B_escelsa	932880.3981	3248894.07
B_escelsa	569770.6757	3334316.36
B_escelsa	567391.4768	3283213.08
B_escelsa	1058304.173	3000235.53
B_escelsa	1007269.412	2978601.46
B_escelsa	882931.4702	2758064.04
B_escelsa	1209116.856	2980627.36
B_escelsa	1121825.81	3454212.11
B_escelsa	919588.401	3594106.35
B_escelsa	-201831.6122	2399335.36
B_escelsa	435797.3384	2406067.17
B_escelsa	-1012794.867	2436951.93
B_escelsa	-212903.9862	2433282.17
B_escelsa	53452.20296	2502657.97
B_escelsa	-874930.6613	2555002.71
B_escelsa	-590722.4442	2571216.04
B_escelsa	-345174.0103	2646007.21
B_escelsa	-332539.7915	2555935.96
B_escelsa	441964.1652	2594019.42
B_escelsa	-225715.7885	2667250.57
B_escelsa	-327164.2472	2826126.73
B_escelsa	-345796.1072	3203284.5
B_escelsa	832497.7443	3109012.6
B_escelsa	-920245.5479	3291670.2
B_escelsa	-897821.6883	3292871
B_escelsa	-526610.833	3275553.01
B_escelsa	-30260.86564	3285893.35
B_escelsa	33835.50808	3393044.78
B_escelsa	-68187.65516	3523345.85
B_escelsa	854676.3693	3556371.05
B_escelsa	940156.9948	3616676.6
B_escelsa	-835537.5924	3632811.05
B_escelsa	574649.9596	3259359.02
B_escelsa	1265798.025	3371595.88
B_escelsa	1097802.518	3167432.69
B_escelsa	3747.846411	3340300.96
B_escelsa	570894.0944	3314308.62
B_escelsa	568656.8409	3303431.19
B_escelsa	9357.628812	3318418.32
B_escelsa	1154339.341	3204073.95
B_escelsa	-74997.58541	3349245.91
B_escelsa	-115757.4874	3842855.07
B_escelsa	366383.9084	2393016.53
B_escelsa	428113.0018	2933291.81
B_escelsa	-177479.0538	3323331.97
B_escelsa	-48115.29074	3258423.01
B_escelsa	-897908.3559	2523175.23
B_escelsa	-538922.7023	2895484.82
B_escelsa	224697.9356	3326056.56
B_escelsa	539648.5744	2652011.9
B_escelsa	-233078.9058	2602866.87
B_escelsa	-1122.554362	3312884.88
B_escelsa	562561.5961	3345584.89
B_escelsa	-717092.8394	2556109.3
B_escelsa	1319300.435	3311202.72
B_escelsa	-77828.73504	3359919.04
B_escelsa	-77198.10802	3892944.07
B_escelsa	-587361.9836	2603823.38
B_escelsa	-1882.107076	3380348.44
B_escelsa	-412762.7094	2682586.27
B_escelsa	886904.281	3571050.01
B_escelsa	-313933.5272	2768096.56
B_escelsa	-119776.7818	2480206.41
B_escelsa	-122893.9695	2510982.28
B_escelsa	-346699.4736	3150443.1
B_escelsa	-304201.5243	3285232.97
B_escelsa	-72293.96903	2729505.89
B_escelsa	447506.6276	2794331.91
B_escelsa	482611.9654	2842827.54
B_escelsa	560009.0732	3092716.29
B_escelsa	571937.1741	2961071
B_escelsa	219774.5306	2948958.32
B_escelsa	-913544.6722	2601336.09
B_escelsa	-466939.4252	3229427.18
B_escelsa	-360142.8979	3219352.1
B_escelsa	-866222.3639	2447599.31
B_escelsa	-536685.0776	3549968.87
B_escelsa	-830557.1593	2630695.82
B_escelsa	-134166.0996	2409123.46
B_escelsa	-417703.3281	3233861.23
B_escelsa	-19114.03901	3614875.74
B_escelsa	-538941.1047	3284358.21
B_escelsa	-379527.9602	3274645.64
B_escelsa	-550536.5746	3547843.86
B_escelsa	-411020.3299	3284832.6
B_escelsa	-554192.4174	3247719.59
B_escelsa	601291.08	3119039.66
B_escelsa	62363.84092	3206795.42
B_escelsa	82463.7499	3196895.5
B_escelsa	390850.8037	3094125.94
B_escelsa	395693.9638	3084037.54
B_escelsa	13192.75245	3151645.24
B_escelsa	232857.9203	2784066.69
B_escelsa	229626.9913	2830847.2
B_escelsa	-703107.4034	2582925.73
B_escelsa	-949157.2507	2470556.51
B_escelsa	325348.4454	3174305.46
B_escelsa	304768.6495	3038567.21
B_escelsa	512437.2714	3188768.36
B_escelsa	29210.13746	3670416.06
B_escelsa	-343317.546	3553602.64
B_escelsa	-375264.4574	3552372.35
B_escelsa	-212374.0408	3441651.9
B_escelsa	-222513.1185	3466743.78
B_escelsa	-842301.436	2507073.04
B_escelsa	-818184.2886	2533946.24
B_escelsa	-782288.6764	2649734.39
B_escelsa	-239613.4814	3428800.39
B_escelsa	-901330.8702	2710599
B_escelsa	-900315.9782	2645921.97
B_escelsa	-866427.7939	2639874.24
B_escelsa	-829907.9831	2548359.21
B_escelsa	-815234.4377	2569052.38
B_escelsa	550909.5998	2559421.74
B_escelsa	550184.5198	2644144.4
B_escelsa	465627.5466	2274215.4
B_escelsa	497548.0996	2396695.16
B_escelsa	485607.7798	2353435.9
B_escelsa	546444.9551	2533169.62
B_escelsa	888381.5827	3586729.69
B_escelsa	877053.3781	3592979.44
B_escelsa	-208268.9044	3000820.87
B_escelsa	-210069.0937	3100382.29
B_escelsa	-205719.8395	2984793.29
B_escelsa	-1476401.41	3208359.06
B_escelsa	-1205881.375	2287996.02
B_escelsa	-1194192.623	2287731.8
B_escelsa	-1062252.417	2217023.95
B_escelsa	-974513.332	2196315.67
B_escelsa	-973591.8071	2250148.51
B_escelsa	-970452.679	2216025.01
B_escelsa	-962166.452	2394565.66
B_escelsa	-927027.4534	2176253.34
B_escelsa	-876901.1474	2296879.54
B_escelsa	-863088.9701	2434298.8
B_escelsa	-847040.8084	2332711.2
B_escelsa	-842349.1116	2344357.31
B_escelsa	-802539.8839	2249394.78
B_escelsa	-785848.7569	2339249.73
B_escelsa	-722236.2632	2458257.72
B_escelsa	-664999.2917	2417179.03
B_escelsa	-651165.594	2470359.66
B_escelsa	-638707.8309	2336674.06
B_escelsa	-638563.364	2422033.9
B_escelsa	-620466.4303	2413273.33
B_escelsa	-580798.469	2534239.81
B_escelsa	-579986.6329	2571602.65
B_escelsa	-591685.7462	3875728.8
B_escelsa	-537203.4643	3929011.69
B_escelsa	142608.4554	4000028.55
B_escelsa	293249.5046	4075008.61
B_escelsa	567920.9611	4224608.5
B_escelsa	138402.1148	3778792.41
B_escelsa	-1409255.883	3531505.06
B_escelsa	-1134382.446	3328782.68
B_escelsa	-1164190.539	3730755.88
B_escelsa	-1424705.895	3602296.44
B_escelsa	-1696564.174	3555369.44
B_escelsa	-264115.8456	3188240.93
B_escelsa	-195067.5861	3002085.36
B_escelsa	358793.5652	3505220.23
B_escelsa	378149.915	3507406.7
B_escelsa	394663.7367	3498362.48
B_escelsa	-986187.4119	2473809.58
B_escelsa	-986867.3744	2397620.64
B_escelsa	-774274.0066	2474005.88
B_escelsa	-729738.791	2435206.73
B_escelsa	-575522.2243	2357294.25
B_escelsa	-248693.6392	3200590.06
B_escelsa	-1137540.771	3259833.11
B_escelsa	-1246028.304	3437109.92
B_escelsa	-985732.6469	2275687.74
B_escelsa	-909525.4447	2421936.21
B_escelsa	-897111.3883	2441806.34
B_escelsa	-850486.0996	2458558.28
B_escelsa	-822422.7927	2489600.57
B_escelsa	-217118.82	3856664.67
B_escelsa	-864070.7886	2550176.94
B_escelsa	78412.23458	3743781.73
B_escelsa	-358898.8538	2583450.18
B_escelsa	-245761.4921	2590113.31
B_escelsa	-443112.7099	2546950.59
B_escelsa	-19563.52548	3267830.93
B_escelsa	-194177.5514	3272473.34
B_escelsa	-265987.798	3838043.44
B_escelsa	180942.3266	2935689.5
B_escelsa	-918210.6784	2610153.55
B_escelsa	-844365.1375	2516570.4
B_escelsa	-652419.0213	2618037.36
B_escelsa	-823867.9502	2506971.95
B_escelsa	-205817.9693	3469128.9
B_escelsa	-690749.6727	2805418.35
B_escelsa	-906905.8236	2623951.04
B_escelsa	-254098.2959	3506757.23
B_escelsa	-664470.1092	3367918.12
B_escelsa	-116710.7524	2369947.67
B_escelsa	-559309.5506	3308905.5
B_escelsa	-422690.6911	3304308.96
B_escelsa	-319716.8396	3464618.25
B_escelsa	-331944.9371	3471516.55
B_escelsa	-555294.8254	3266778.89
B_escelsa	-796491.4983	2729776.67
B_escelsa	-864762.4929	3440102.2
B_escelsa	-806168.6921	2702141.05
B_escelsa	-492733.8532	3577751.27
B_escelsa	-654470.9079	2695076.97
B_escelsa	-783205.6591	3428652.89
B_escelsa	-788302.4332	2606897.76
B_escelsa	-722212.8458	3505555.67
B_escelsa	-749220.4969	3342581.01
B_escelsa	-659042.3251	2592437.53
B_escelsa	-67034.35193	2777191.88
B_escelsa	-199877.1433	2954257.08
B_escelsa	-170021.4978	2777835.45
B_escelsa	-629079.5377	2799745.84
B_escelsa	-617574.117	2803054.56
B_escelsa	-276816.8565	2991386.6
B_escelsa	-143969.446	2792144.32
B_escelsa	-41008.83533	2986911.49
B_escelsa	-181617.2365	2930447.6
B_escelsa	-536196.7757	3121321.4
B_escelsa	-108083.2269	3315884.96
B_escelsa	-155161.7123	3317087.02
B_escelsa	-204090.9561	2769717.04
B_escelsa	-161381.7141	3382764.92
B_escelsa	-118951.7766	2733373.42
B_escelsa	-174548.8237	3270474.81
B_escelsa	-159888.012	2652894.86
B_escelsa	-62650.52782	2572327.9
B_escelsa	-479188.9275	3036902.43
B_escelsa	-204501.6121	2622128.43
B_escelsa	-212802.6468	2589823.13
B_escelsa	-191516.4215	3327591.71
B_escelsa	-433447.0738	3108964.07
B_escelsa	-8668.855643	2977273.56
B_escelsa	-340567.7444	2878868.06
B_escelsa	-385213.4927	3022982.75
B_escelsa	-259320.9154	2669809.02
B_escelsa	-517580.9767	2849947.85
B_escelsa	-520835.8457	2438048.55
B_escelsa	-340137.9973	2868978.99
B_escelsa	-622325.2925	2721398.67
B_escelsa	-463952.6478	2771735.56
B_escelsa	-723879.0161	2642505.61
B_escelsa	18390.28571	3741004.41
B_escelsa	259029.0222	3806321.13
B_escelsa	-840411.501	2497935.2
B_escelsa	-226408.0505	3905834.13
B_escelsa	-843851.4107	2651811.63
B_escelsa	-116255.0859	2807980.52
B_escelsa	-104889.1923	3594846.48
B_escelsa	-17970.66855	3627245.1
B_escelsa	-169723.4558	2499360.12
B_escelsa	-2735.902157	2859555.36
B_escelsa	-286323.4581	3565471.12
B_escelsa	-502258.6471	2603014.87
B_escelsa	-121255.6452	2782505.98
B_escelsa	-633008.5971	2572421.41
B_escelsa	-560451.9014	2602921.9
B_escelsa	-8040.020758	2782418.98
B_escelsa	-621615.4272	2693492.56
B_escelsa	-288657.9673	3448039.88
B_escelsa	-230753.1368	3567725.69
B_escelsa	-620177.5884	2597538.96
B_escelsa	-231530.714	2459668.54
B_escelsa	-465229.0375	2672601.31
B_escelsa	-247910.6814	2449851.3
B_escelsa	-197636.8384	2778007.09
B_escelsa	-372719.6494	3484625.75
B_escelsa	-203622.7442	3601423.31
B_escelsa	-232433.0036	3535316.57
B_escelsa	-51977.56158	3627977.37
B_escelsa	-181748.1611	2454948.6
B_escelsa	-54779.26395	2891573.24
B_escelsa	-220667.7988	3558017.31
B_escelsa	-592389.4942	2747659.77
B_escelsa	-67639.23322	2880321.37
B_escelsa	-359294.2611	2752638.41
B_escelsa	-189507.5921	2391543.97
B_escelsa	-297477.2452	2332832.94
B_escelsa	-825894.6335	2458869.02
B_escelsa	-325969.9072	3412041.85
B_escelsa	54808.4373	3787571.31
B_escelsa	-845297.1877	2586940.48
B_escelsa	-258211.6056	3546547.86
B_escelsa	-226370.0255	2380265.89
B_escelsa	-377367.5433	2687033.89
B_escelsa	-330777.3878	3607426.62
B_escelsa	-70197.52726	2415782.17
B_escelsa	-360614.3996	3562369.56
B_escelsa	-50699.39756	2393503.27
B_escelsa	-544568.957	2385051.42
B_escelsa	1177443.689	3043568.14
B_escelsa	-170874.5326	2599880.74
B_escelsa	-277583.5795	2717944.31
B_escelsa	-324435.6599	3297805.86
B_escelsa	-386783.1223	2533659.1
B_escelsa	-150962.4492	3074201.18
B_escelsa	-292412.4171	2560115.43
B_escelsa	-186951.9106	3188447.29
B_escelsa	-28256.63637	3127696.87
B_escelsa	-399259.6984	3195052.05
B_escelsa	-85608.85821	3035107.14
B_escelsa	-384433.7154	3177177.86
B_escelsa	-33077.4986	3098877.78
B_escelsa	-173694.7587	3209413.96
B_escelsa	-175033.6168	3015757.89
B_escelsa	-83286.33753	3067023.37
B_escelsa	-91041.21583	3053082.43
B_escelsa	-121737.6308	3399228.62
B_escelsa	-342440.3724	3184404.47
B_escelsa	-247601.6656	3162267.62
B_escelsa	-367816.0567	3036229.68
B_escelsa	-418428.46	3125560.12
B_escelsa	-399193.4275	3157201.29
B_escelsa	-354987.3583	3170249.76
B_escelsa	-175276.8992	3294245.25
B_escelsa	-262602.8024	3170466.05
B_escelsa	-377812.8077	3210630.53
B_escelsa	-29574.13372	2593360.67
B_escelsa	-248800.6997	2631069.88
B_escelsa	-197647.2273	3160020.11
B_escelsa	-508491.9429	2459832.89
B_escelsa	-165098.3689	2636954.93
B_escelsa	-57599.59578	3056457.75
B_escelsa	-37882.67841	3042668.99
B_escelsa	-450858.1285	2347040.95
B_escelsa	-24554.87999	2817358.78
B_escelsa	-181685.1545	2837930.07
B_escelsa	-626507.9521	3608089.06
B_escelsa	-197415.1968	2967779.58
B_escelsa	-541011.3308	2604851.91
B_escelsa	-248418.0701	2513507.64
B_escelsa	-244129.5407	2681851.4
B_escelsa	-627030.0844	2704184.74
B_escelsa	-466764.0182	2489339.99
B_escelsa	-632845.2243	2616651.97
B_escelsa	-442548.1082	2476507.63
B_escelsa	-407339.2782	2466409.93
B_escelsa	-311919.3552	2702430.81
B_escelsa	-288452.7794	2486384.01
B_escelsa	-423375.0182	2336838.54
B_escelsa	-433148.7138	2419523.23
B_escelsa	-500776.3354	2408993.94
B_escelsa	-100970.233	2558237.31
B_escelsa	-350195.3889	2532280.97
B_escelsa	-6839.154019	2913776.35
B_escelsa	-340345.8004	2623272.97
B_escelsa	-254745.9912	2529024.24
B_escelsa	-239398.2362	2785050.47
B_escelsa	-328871.5331	2837640.7
B_escelsa	-310623.6019	2881700.68
B_escelsa	-645860.7474	2801123.32
B_escelsa	-426280.5739	2536425.76
B_escelsa	-126711.9338	2629178.15
B_escelsa	-42380.26636	2912146.51
B_escelsa	-377380.5556	2711614.46
B_escelsa	-229501.168	2779018.06
B_escelsa	-607620.8562	2738336.74
B_escelsa	-411797.7221	2652501.41
B_escelsa	-188816.3009	2951807.45
B_escelsa	-560922.2793	3530894.16
B_escelsa	-380137.5638	2702121.86
B_escelsa	198569.0264	2639424.44
B_escelsa	421569.5555	3175919.81
B_escelsa	471389.5674	3210749.29
B_escelsa	588953.991	2949371.85
B_escelsa	364236.0526	3115084.52
B_escelsa	512671.7929	2982252.24
B_escelsa	428199.2434	3063625.86
B_escelsa	-933117.2456	2570402.95
B_escelsa	155931.4185	2933267.4
B_escelsa	37624.65407	3051234.6
B_escelsa	94708.65685	3091391.32
B_escelsa	648527.7802	2884633.81
B_escelsa	12232.55171	3103484.29
B_escelsa	438874.0717	3173798.1
B_escelsa	785236.7301	3674192.93
B_escelsa	877710.9578	3641976.1
B_escelsa	-353737.5389	2314306.71
B_escelsa	108446.7359	2544149.54
B_escelsa	155340.4673	2645381.2
B_escelsa	980879.4206	3256022.66
B_escelsa	-837507.5516	2724511.33
B_escelsa	235761.9325	3236118.61
B_escelsa	141167.3785	2420850.26
B_escelsa	59602.92559	2590818.23
B_escelsa	373992.4665	2576201.56
B_escelsa	1003334.443	3233253.32
B_escelsa	-485001.754	2455088.65
B_escelsa	154506.5353	2612087.58
B_escelsa	123771.5557	2543212.83
B_escelsa	65720.22658	2571106.84
B_escelsa	524040.1092	3447812.8
B_escelsa	108107.229	2584138.34
B_escelsa	19693.25705	3809697.97
B_escelsa	1070063.223	3103049.31
B_escelsa	1018660.252	3102068.68
B_escelsa	832869.5313	3611067.87
B_escelsa	1266871.092	3001261.48
B_escelsa	436650.2353	2501685.73
B_escelsa	897910.5863	2903916.48
B_escelsa	354375.6991	2574268.13
B_escelsa	1166095.127	3062898.16
B_escelsa	492397.3952	2411757.2
B_escelsa	-895122.107	2490253.29
B_escelsa	-346327.4681	3478643.57
B_escelsa	158095.0127	2407391.53
B_escelsa	287120.2858	2627543.08
B_escelsa	141358.973	2407727.08
B_escelsa	-1004301.783	2295196.22
B_escelsa	-1010377.42	2271158.36
B_escelsa	-997281.7365	2282674.76
B_escelsa	-928623.8716	2248407.24
B_escelsa	-956562.051	2274969.78
B_escelsa	-962134.5728	2261120.56
B_escelsa	-967479.876	2269585.8
B_escelsa	-942685.2881	2254649.99
B_escelsa	-976235.8807	2300831.57
B_escelsa	-1009270.322	2306656.02
B_escelsa	-993561.8861	2306600.29
B_escelsa	-956089.7993	2298277.86
B_escelsa	-973550.8635	2312354.93
B_escelsa	-991988.699	2335099.4
B_escelsa	-971557.3444	2321051.58
B_escelsa	-980357.1786	2335426.66
B_escelsa	-999968.9234	2255606.21
B_escelsa	-982215.3476	2237110.23
B_escelsa	-1000070.776	2246003.78
B_escelsa	-1014449.537	2245496.93
B_escelsa	-777527.6421	2439448.16
B_escelsa	-972422.4183	2402027.95
B_escelsa	-594140.371	2500339.79
B_escelsa	-603060.5188	2532974.37
B_escelsa	-616633.6333	2542991.29
B_escelsa	-589948.5664	2523379.06
B_escelsa	-630868.6274	2528179.74
B_escelsa	-608477.0428	2426494.05
B_escelsa	-833093.3307	2432240.87
B_escelsa	-948123.0257	2369482.76
B_escelsa	-949813.7471	2352832.81
B_escelsa	-948178.3986	2344682.68
B_escelsa	-920143.5399	2358437.64
B_escelsa	-933850.6116	2321761.57
B_escelsa	-782820.9914	2373969.87
B_escelsa	-769385.1951	2373098.29
B_escelsa	-770707.0393	2352742.64
B_escelsa	-664910.7658	2407321.61
B_escelsa	-628362.8395	2486984.48
B_escelsa	446413.0879	3543530.05
B_escelsa	432216.0991	3579393.18
B_escelsa	429879.5122	3447762.38
B_escelsa	367053.3037	3567952.6
B_escelsa	350118.5933	3544536.34
B_escelsa	367160.5291	3518236.32
B_escelsa	452993.1035	3513935.84
B_escelsa	390836.0717	3507875.57
B_escelsa	450865.2543	3533471.65
B_escelsa	858075.8436	3668713.14
B_escelsa	860876.969	3654427.05
B_escelsa	858575.2699	3643370.36
B_escelsa	865351.2534	3626562.29
B_escelsa	848901.415	3579491.76
B_escelsa	871570.2791	3565806.94
B_escelsa	897452.64	3569599.41
B_escelsa	906796.8917	3594690.75
B_escelsa	889173.9148	3597049.19
B_escelsa	-89667.3	3813783.54
B_escelsa	173394.205	3184445.53
B_escelsa	525743.567	2417030.9
B_escelsa	-191961.032	3475830.29
B_escelsa	-482927.238	3253731.82
B_escelsa	-158674.958	3024746.58
B_escelsa	-923439.23	2432350.55
B_escelsa	-895605.374	2427059.98
B_escelsa	933748.4076	3447851.451
B_escelsa	927299.1145	3439688.257
B_escelsa	690602.1827	3059993.372
B_escelsa	637840.7642	3009405.662
B_escelsa	623952.8277	3043811.561
B_escelsa	705988.8461	3151560.663
